# Supplementary material for: Design of artwork resource management system based on block classification coding and bit plane rearrangement
Source: PeerJ Comput Sci. 2025 Aug 12;11:e3092. doi: 10.7717/peerj-cs.3092 (PMC12453755; doi:10.7717/peerj-cs.3092)
Supplement: Supplemental Information 1 [file peerj-cs-11-3092-s001.zip]

Archive with 52 entries (38 files):
- code/
- code/Matrix.java
- code/OutputByteInputExpCodingLoop.java
- code/OutputByteInputTableCodingLoop.java
- code/OutputInputByteExpCodingLoop.java
- code/OutputInputByteTableCodingLoop.java
- code/README.md
- code/ReedSolomon.java
- code/ReedSolomonBenchmark.java
- code/SampleDecoder.java
- code/SampleEncoder.java
- code/build.gradle
- code/gradle/
- code/gradle/wrapper/
- code/gradle/wrapper/gradle-wrapper.jar
- code/gradle/wrapper/gradle-wrapper.properties
- code/gradlew
- code/gradlew.bat
- code/src/
- code/src/main/
- code/src/main/java/
- code/src/main/java/com/
- code/src/main/java/com/backblaze/
- code/src/main/java/com/backblaze/erasure/
- code/src/main/java/com/backblaze/erasure/ByteInputOutputExpCodingLoop.java
- code/src/main/java/com/backblaze/erasure/ByteInputOutputTableCodingLoop.java
- code/src/main/java/com/backblaze/erasure/ByteOutputInputExpCodingLoop.java
- code/src/main/java/com/backblaze/erasure/ByteOutputInputTableCodingLoop.java
- code/src/main/java/com/backblaze/erasure/CodingLoop.java
- code/src/main/java/com/backblaze/erasure/CodingLoopBase.java
- code/src/main/java/com/backblaze/erasure/Galois.java
- code/src/main/java/com/backblaze/erasure/InputByteOutputExpCodingLoop.java
- code/src/main/java/com/backblaze/erasure/InputByteOutputTableCodingLoop.java
- code/src/main/java/com/backblaze/erasure/InputOutputByteExpCodingLoop.java
- code/src/main/java/com/backblaze/erasure/InputOutputByteTableCodingLoop.java
- code/src/main/java/com/backblaze/erasure/Matrix.java
- code/src/main/java/com/backblaze/erasure/OutputByteInputExpCodingLoop.java
- code/src/main/java/com/backblaze/erasure/OutputByteInputTableCodingLoop.java
- code/src/main/java/com/backblaze/erasure/OutputInputByteExpCodingLoop.java
- code/src/main/java/com/backblaze/erasure/OutputInputByteTableCodingLoop.java
- code/src/main/java/com/backblaze/erasure/ReedSolomon.java
- code/src/main/java/com/backblaze/erasure/ReedSolomonBenchmark.java
- code/src/main/java/com/backblaze/erasure/SampleDecoder.java
- code/src/main/java/com/backblaze/erasure/SampleEncoder.java
- code/src/test/
- code/src/test/java/
- code/src/test/java/com/
- code/src/test/java/com/backblaze/
- code/src/test/java/com/backblaze/erasure/
- code/src/test/java/com/backblaze/erasure/GaloisTest.java
- code/src/test/java/com/backblaze/erasure/MatrixTest.java
- code/src/test/java/com/backblaze/erasure/ReedSolomonTest.java
