# Supplementary material for: Design of artwork resource management system based on block classification coding and bit plane rearrangement
Source: PeerJ Comput Sci. 2025 Aug 12;11:e3092. doi: 10.7717/peerj-cs.3092 (PMC12453755; doi:10.7717/peerj-cs.3092)
Supplement: Supplemental Information 1 [file peerj-cs-11-3092-s001.zip › code/build.gradle]

apply plugin: 'java'

repositories {
    mavenCentral()
}

dependencies {
    testCompile group: 'junit', name: 'junit', version: '4.+'
}
