# Supplementary material for: Design of artwork resource management system based on block classification coding and bit plane rearrangement
Source: PeerJ Comput Sci. 2025 Aug 12;11:e3092. doi: 10.7717/peerj-cs.3092 (PMC12453755; doi:10.7717/peerj-cs.3092)
Supplement: Supplemental Information 1 [file peerj-cs-11-3092-s001.zip › code/src/main/java/com/backblaze/erasure/CodingLoop.java]

/**
 * Interface for a method of looping over inputs and encoding them.
 *
 * Copyright 2015, Backblaze, Inc.  All rights reserved.
 */

package com.backblaze.erasure;

public interface CodingLoop {

    /**
     * All of the available coding loop algorithms.
     *
     * The different choices nest the three loops in different orders,
     * and either use the log/exponents tables, or use the multiplication
     * table.
     *
     * The naming of the three loops is (with number of loops in benchmark):
     *
     *    "byte"   - Index of byte within shard.  (200,000 bytes in each shard)
     *
     *    "input"  - Which input shard is being read.  (17 data shards)
     *
     *    "output"  - Which output shard is being computed.  (3 parity shards)
     *
     * And the naming for multiplication method is:
     *
     *    "table"  - Use the multiplication table.
     *
     *    "exp"    - Use the logarithm/exponent table.
     *
     * The ReedSolomonBenchmark class compares the performance of the different
     * loops, which will depend on the specific processor you're running on.
     *
     * This is the inner loop.  It needs to be fast.  Be careful
     * if you change it.
     *
     * I have tried inlining Galois.multiply(), but it doesn't
     * make things any faster.  The JIT compiler is known to inline
     * methods, so it's probably already doing so.
     */
    CodingLoop[] ALL_CODING_LOOPS =
            new CodingLoop[] {
                    new ByteInputOutputExpCodingLoop(),
                    new ByteInputOutputTableCodingLoop(),
                    new ByteOutputInputExpCodingLoop(),
                    new ByteOutputInputTableCodingLoop(),
                    new InputByteOutputExpCodingLoop(),
                    new InputByteOutputTableCodingLoop(),
                    new InputOutputByteExpCodingLoop(),
                    new InputOutputByteTableCodingLoop(),
                    new OutputByteInputExpCodingLoop(),
                    new OutputByteInputTableCodingLoop(),
                    new OutputInputByteExpCodingLoop(),
                    new OutputInputByteTableCodingLoop(),
            };

    /**
     * Multiplies a subset of rows from a coding matrix by a full set of
     * input shards to produce some output shards.
     *
     * @param matrixRows The rows from the matrix to use.
     * @param inputs An array of byte arrays, each of which is one input shard.
     *               The inputs array may have extra buffers after the ones
     *               that are used.  They will be ignored.  The number of
     *               inputs used is determined by the length of the
     *               each matrix row.
     * @param inputCount The number of input byte arrays.
     * @param outputs Byte arrays where the computed shards are stored.  The
     *                outputs array may also have extra, unused, elements
     *                at the end.  The number of outputs computed, and the
     *                number of matrix rows used, is determined by
     *                outputCount.
     * @param outputCount The number of outputs to compute.
     * @param offset The index in the inputs and output of the first byte
     *               to process.
     * @param byteCount The number of bytes to process.
     */
     void codeSomeShards(final byte [] [] matrixRows,
                         final byte [] [] inputs,
                         final int inputCount,
                         final byte [] [] outputs,
                         final int outputCount,
                         final int offset,
                         final int byteCount);

    /**
     * Multiplies a subset of rows from a coding matrix by a full set of
     * input shards to produce some output shards, and checks that the
     * the data is those shards matches what's expected.
     *
     * @param matrixRows The rows from the matrix to use.
     * @param inputs An array of byte arrays, each of which is one input shard.
     *               The inputs array may have extra buffers after the ones
     *               that are used.  They will be ignored.  The number of
     *               inputs used is determined by the length of the
     *               each matrix row.
     * @param inputCount THe number of input byte arrays.
     * @param toCheck Byte arrays where the computed shards are stored.  The
     *                outputs array may also have extra, unused, elements
     *                at the end.  The number of outputs computed, and the
     *                number of matrix rows used, is determined by
     *                outputCount.
     * @param checkCount The number of outputs to compute.
     * @param offset The index in the inputs and output of the first byte
     *               to process.
     * @param byteCount The number of bytes to process.
     * @param tempBuffer A place to store temporary results.  May be null.
     */
     boolean checkSomeShards(final byte [] [] matrixRows,
                             final byte [] [] inputs,
                             final int inputCount,
                             final byte [] [] toCheck,
                             final int checkCount,
                             final int offset,
                             final int byteCount,
                             final byte [] tempBuffer);
}
