# Supplementary material for: Design of artwork resource management system based on block classification coding and bit plane rearrangement
Source: PeerJ Comput Sci. 2025 Aug 12;11:e3092. doi: 10.7717/peerj-cs.3092 (PMC12453755; doi:10.7717/peerj-cs.3092)
Supplement: Supplemental Information 1 [file peerj-cs-11-3092-s001.zip › code/src/main/java/com/backblaze/erasure/CodingLoopBase.java]

/**
 * Common implementations for coding loops.
 *
 * Copyright 2015, Backblaze, Inc.  All rights reserved.
 */

package com.backblaze.erasure;

/**
 * Common implementations for coding loops.
 *
 * Many of the coding loops do not have custom checkSomeShards() methods.
 * The benchmark doesn't measure that method.
 */
public abstract class CodingLoopBase implements CodingLoop {

    @Override
    public boolean checkSomeShards(
            byte[][] matrixRows,
            byte[][] inputs, int inputCount,
            byte[][] toCheck, int checkCount,
            int offset, int byteCount,
            byte[] tempBuffer) {

        // This is the loop structure for ByteOutputInput, which does not
        // require temporary buffers for checking.
        byte [] [] table = Galois.MULTIPLICATION_TABLE;
        for (int iByte = offset; iByte < offset + byteCount; iByte++) {
            for (int iOutput = 0; iOutput < checkCount; iOutput++) {
                byte [] matrixRow = matrixRows[iOutput];
                int value = 0;
                for (int iInput = 0; iInput < inputCount; iInput++) {
                    value ^= table[matrixRow[iInput] & 0xFF][inputs[iInput][iByte] & 0xFF];
                }
                if (toCheck[iOutput][iByte] != (byte) value) {
                    return false;
                }
            }
        }
        return true;
    }
}
