# Supplementary material for: Design of artwork resource management system based on block classification coding and bit plane rearrangement
Source: PeerJ Comput Sci. 2025 Aug 12;11:e3092. doi: 10.7717/peerj-cs.3092 (PMC12453755; doi:10.7717/peerj-cs.3092)
Supplement: Supplemental Information 1 [file peerj-cs-11-3092-s001.zip › code/src/main/java/com/backblaze/erasure/Galois.java]

/**
 * 8-bit Galois Field
 *
 * Copyright 2015, Backblaze, Inc.  All rights reserved.
 */

package com.backblaze.erasure;

import java.util.ArrayList;
import java.util.List;

/**
 * 8-bit Galois Field
 *
 * This class implements multiplication, division, addition,
 * subtraction, and exponentiation.
 *
 * The multiplication operation is in the inner loop of
 * erasure coding, so it's been optimized.  Having the
 * class be "final" helps a little, and having the EXP_TABLE
 * repeat the data, so there's no need to bound the sum
 * of two logarithms to 255 helps a lot.
 */
public final class Galois {

    /**
     * The number of elements in the field.
     */

    public static final int FIELD_SIZE = 256;

    /**
     * The polynomial used to generate the logarithm table.
     *
     * There are a number of polynomials that work to generate
     * a Galois field of 256 elements.  The choice is arbitrary,
     * and we just use the first one.
     *
     * The possibilities are: 29, 43, 45, 77, 95, 99, 101, 105,
     * 113, 135, 141, 169, 195, 207, 231, and 245.
     */

    public static final int GENERATING_POLYNOMIAL = 29;

    /**
     * Mapping from members of the Galois Field to their
     * integer logarithms.  The entry for 0 is meaningless
     * because there is no log of 0.
     *
     * This array is shorts, not bytes, so that they can
     * be used directly to index arrays without casting.
     * The values (except the non-value at index 0) are
     * all really bytes, so they range from 0 to 255.
     *
     * This table was generated by java_tables.py, and the
     * unit tests check it against the Java implementation.
     */

    static final public short [] LOG_TABLE = new short [] {
            -1,    0,    1,   25,    2,   50,   26,  198,
            3,  223,   51,  238,   27,  104,  199,   75,
            4,  100,  224,   14,   52,  141,  239,  129,
            28,  193,  105,  248,  200,    8,   76,  113,
            5,  138,  101,   47,  225,   36,   15,   33,
            53,  147,  142,  218,  240,   18,  130,   69,
            29,  181,  194,  125,  106,   39,  249,  185,
            201,  154,    9,  120,   77,  228,  114,  166,
            6,  191,  139,   98,  102,  221,   48,  253,
            226,  152,   37,  179,   16,  145,   34,  136,
            54,  208,  148,  206,  143,  150,  219,  189,
            241,  210,   19,   92,  131,   56,   70,   64,
            30,   66,  182,  163,  195,   72,  126,  110,
            107,   58,   40,   84,  250,  133,  186,   61,
            202,   94,  155,  159,   10,   21,  121,   43,
            78,  212,  229,  172,  115,  243,  167,   87,
            7,  112,  192,  247,  140,  128,   99,   13,
            103,   74,  222,  237,   49,  197,  254,   24,
            227,  165,  153,  119,   38,  184,  180,  124,
            17,   68,  146,  217,   35,   32,  137,   46,
            55,   63,  209,   91,  149,  188,  207,  205,
            144,  135,  151,  178,  220,  252,  190,   97,
            242,   86,  211,  171,   20,   42,   93,  158,
            132,   60,   57,   83,   71,  109,   65,  162,
            31,   45,   67,  216,  183,  123,  164,  118,
            196,   23,   73,  236,  127,   12,  111,  246,
            108,  161,   59,   82,   41,  157,   85,  170,
            251,   96,  134,  177,  187,  204,   62,   90,
            203,   89,   95,  176,  156,  169,  160,   81,
            11,  245,   22,  235,  122,  117,   44,  215,
            79,  174,  213,  233,  230,  231,  173,  232,
            116,  214,  244,  234,  168,   80,   88,  175

    };

    /**
     * Inverse of the logarithm table.  Maps integer logarithms
     * to members of the field.  There is no entry for 255
     * because the highest log is 254.
     *
     * This table was generated by java_tables.py.
     */

    static final byte [] EXP_TABLE = new byte [] {
            1,    2,    4,    8,   16,   32,   64, -128,
            29,   58,  116,  -24,  -51, -121,   19,   38,
            76, -104,   45,   90,  -76,  117,  -22,  -55,
            -113,    3,    6,   12,   24,   48,   96,  -64,
            -99,   39,   78, -100,   37,   74, -108,   53,
            106,  -44,  -75,  119,  -18,  -63,  -97,   35,
            70, -116,    5,   10,   20,   40,   80,  -96,
            93,  -70,  105,  -46,  -71,  111,  -34,  -95,
            95,  -66,   97,  -62, -103,   47,   94,  -68,
            101,  -54, -119,   15,   30,   60,  120,  -16,
            -3,  -25,  -45,  -69,  107,  -42,  -79,  127,
            -2,  -31,  -33,  -93,   91,  -74,  113,  -30,
            -39,  -81,   67, -122,   17,   34,   68, -120,
            13,   26,   52,  104,  -48,  -67,  103,  -50,
            -127,   31,   62,  124,   -8,  -19,  -57, -109,
            59,  118,  -20,  -59, -105,   51,  102,  -52,
            -123,   23,   46,   92,  -72,  109,  -38,  -87,
            79,  -98,   33,   66, -124,   21,   42,   84,
            -88,   77, -102,   41,   82,  -92,   85,  -86,
            73, -110,   57,  114,  -28,  -43,  -73,  115,
            -26,  -47,  -65,   99,  -58, -111,   63,  126,
            -4,  -27,  -41,  -77,  123,  -10,  -15,   -1,
            -29,  -37,  -85,   75, -106,   49,   98,  -60,
            -107,   55,  110,  -36,  -91,   87,  -82,   65,
            -126,   25,   50,  100,  -56, -115,    7,   14,
            28,   56,  112,  -32,  -35,  -89,   83,  -90,
            81,  -94,   89,  -78,  121,  -14,   -7,  -17,
            -61, -101,   43,   86,  -84,   69, -118,    9,
            18,   36,   72, -112,   61,  122,  -12,  -11,
            -9,  -13,   -5,  -21,  -53, -117,   11,   22,
            44,   88,  -80,  125,   -6,  -23,  -49, -125,
            27,   54,  108,  -40,  -83,   71, -114,
            // Repeat the table a second time, so multiply()
            // does not have to check bounds.
            1,    2,    4,    8,   16,   32,   64, -128,
            29,   58,  116,  -24,  -51, -121,   19,   38,
            76, -104,   45,   90,  -76,  117,  -22,  -55,
            -113,    3,    6,   12,   24,   48,   96,  -64,
            -99,   39,   78, -100,   37,   74, -108,   53,
            106,  -44,  -75,  119,  -18,  -63,  -97,   35,
            70, -116,    5,   10,   20,   40,   80,  -96,
            93,  -70,  105,  -46,  -71,  111,  -34,  -95,
            95,  -66,   97,  -62, -103,   47,   94,  -68,
            101,  -54, -119,   15,   30,   60,  120,  -16,
            -3,  -25,  -45,  -69,  107,  -42,  -79,  127,
            -2,  -31,  -33,  -93,   91,  -74,  113,  -30,
            -39,  -81,   67, -122,   17,   34,   68, -120,
            13,   26,   52,  104,  -48,  -67,  103,  -50,
            -127,   31,   62,  124,   -8,  -19,  -57, -109,
            59,  118,  -20,  -59, -105,   51,  102,  -52,
            -123,   23,   46,   92,  -72,  109,  -38,  -87,
            79,  -98,   33,   66, -124,   21,   42,   84,
            -88,   77, -102,   41,   82,  -92,   85,  -86,
            73, -110,   57,  114,  -28,  -43,  -73,  115,
            -26,  -47,  -65,   99,  -58, -111,   63,  126,
            -4,  -27,  -41,  -77,  123,  -10,  -15,   -1,
            -29,  -37,  -85,   75, -106,   49,   98,  -60,
            -107,   55,  110,  -36,  -91,   87,  -82,   65,
            -126,   25,   50,  100,  -56, -115,    7,   14,
            28,   56,  112,  -32,  -35,  -89,   83,  -90,
            81,  -94,   89,  -78,  121,  -14,   -7,  -17,
            -61, -101,   43,   86,  -84,   69, -118,    9,
            18,   36,   72, -112,   61,  122,  -12,  -11,
            -9,  -13,   -5,  -21,  -53, -117,   11,   22,
            44,   88,  -80,  125,   -6,  -23,  -49, -125,
            27,   54,  108,  -40,  -83,   71, -114
    };

    /**
     * A multiplication table for the Galois field.
     *
     * Using this table is an alternative to using the multiply() method,
     * which uses log/exp table lookups.
     */
    public static byte [] [] MULTIPLICATION_TABLE = generateMultiplicationTable();

    /**
     * Adds two elements of the field.  If you're in an inner loop,
     * you should inline this function: it's just XOR.
     */
    public static byte add(byte a, byte b) {
        return (byte) (a ^ b);
    }

    /**
     * Inverse of addition.  If you're in an inner loop,
     * you should inline this function: it's just XOR.
     */
    public static byte subtract(byte a, byte b) {
        return (byte) (a ^ b);
    }

    /**
     * Multiplies two elements of the field.
     */
    public static byte multiply(byte a, byte b) {
        if (a == 0 || b == 0) {
            return 0;
        }
        else {
            int logA = LOG_TABLE[a & 0xFF];
            int logB = LOG_TABLE[b & 0xFF];
            int logResult = logA + logB;
            return EXP_TABLE[logResult];
        }
    }

    /**
     * Inverse of multiplication.
     */
    public static byte divide(byte a, byte b) {
        if (a == 0) {
            return 0;
        }
        if (b == 0) {
            throw new IllegalArgumentException("Argument 'divisor' is 0");
        }
        int logA = LOG_TABLE[a & 0xFF];
        int logB = LOG_TABLE[b & 0xFF];
        int logResult = logA - logB;
        if (logResult < 0) {
            logResult += 255;
        }
        return EXP_TABLE[logResult];
    }

    /**
     * Computes a**n.
     *
     * The result will be the same as multiplying a times itself n times.
     *
     * @param a A member of the field.
     * @param n A plain-old integer.
     * @return The result of multiplying a by itself n times.
     */
    public static byte exp(byte a, int n) {
        if (n == 0) {
            return 1;
        }
        else if (a == 0) {
            return 0;
        }
        else {
            int logA = LOG_TABLE[a & 0xFF];
            int logResult = logA * n;
            while (255 <= logResult) {
                logResult -= 255;
            }
            return EXP_TABLE[logResult];
        }
    }

    /**
     * Generates a logarithm table given a starting polynomial.
     */
    public static short [] generateLogTable(int polynomial) {
        short [] result = new short[FIELD_SIZE];
        for (int i = 0; i < FIELD_SIZE; i++) {
            result[i] = -1; // -1 means "not set"
        }
        int b = 1;
        for (int log = 0; log < FIELD_SIZE - 1; log++) {
            if (result[b] != -1) {
                throw new RuntimeException("BUG: duplicate logarithm (bad polynomial?)");
            }
            result[b] = (short) log;
            b = (b << 1);
            if (FIELD_SIZE <= b) {
                b = ((b - FIELD_SIZE) ^ polynomial);
            }
        }
        return result;
    }

    /**
     * Generates the inverse log table.
     */
    public static byte [] generateExpTable(short [] logTable) {
        final byte [] result = new byte [FIELD_SIZE * 2 - 2];
        for (int i = 1; i < FIELD_SIZE; i++) {
            int log = logTable[i];
            result[log] = (byte) i;
            result[log + FIELD_SIZE - 1] = (byte) i;
        }
        return result;
    }

    /**
     * Generates a multiplication table as an array of byte arrays.
     *
     * To get the result of multiplying a and b:
     *
     *     MULTIPLICATION_TABLE[a][b]
     */
    public static byte [] [] generateMultiplicationTable() {
        byte [] [] result = new byte [256] [256];
        for (int a = 0; a < FIELD_SIZE; a++) {
            for (int b = 0; b < FIELD_SIZE; b++) {
                result[a][b] = multiply((byte) a, (byte) b);
            }
        }
        return result;
    }

    /**
     * Returns a list of all polynomials that can be used to generate
     * the field.
     *
     * This is never used in the code; it's just here for completeness.
     */
    public static Integer [] allPossiblePolynomials() {
        List<Integer> result = new ArrayList<Integer>();
        for (int i = 0; i < FIELD_SIZE; i++) {
            try {
                generateLogTable(i);
                result.add(i);
            }
            catch (RuntimeException e) {
                // this one didn't work
            }
        }
        return result.toArray(new Integer [result.size()]);
    }

}
